# Supplementary material for: Metazoan evolution of glutamate receptors reveals unreported phylogenetic groups and divergent lineage-specific events
Source: eLife. 2018 Nov 22;7:e35774. doi: 10.7554/eLife.35774 (PMC6307864; doi:10.7554/eLife.35774)
Supplement: Figure 1—source data 1. [file elife-35774-fig1-data1.xlsx]

## Sheet: Legend
Figure 1 – source data 1. Conservation of protein domains in ionotropic glutamate receptors from unreported classes.
For each protein from the unreported classes and groups the following information is provided: Protein length in amino acids as predicted from the genomic sequence; Position of the signal peptide cleavage site as predicted by SignalP4.1 with the default parameters or allowing for long signal peptides; length of the amino-terminal domain (ATD), length of the ligand-binding domain (LBD), length of …

## Sheet: Fig1_SD1
	Figure 1 – source data 1. Conservation of protein domains in ionotropic glutamate receptors from unreported classes.
	Protein*	Length (aac)	SignalP-4.1 predictions (Cutting position)		ATD(1)	LBD(2)	TMD(3)	CTD(4)
			Default Parameters	Long SP allowed
	GluA1_Hsa	906	18-19	18-19	395	255	142	76
	GluK1_Hsa	918	NO	35	433	250	139	59
	GluD1_Hsa	1009	20-21	20-21	423	258	134	154
	GluN1_Hsa	959	22-23	22-23	407	284	135	101
	GluN2A_Hsa	1464	27-28	27-28	395	275	138	623
	GluN3A_Hsa	1115	26-27	26-27	501	284	133	160
	GluE1_Adi	1225	NO	NO	289	251	163	483
	GluE1_Bbe	1038	NO	33-34	436	282	177	96
	GluE1_Bla	991	NO	50-51	453	252	155	95
	GluE1_Cin	927	20-21	20-21	375	253	164	89
	GluE1_Nve	924	NO	28-29	367	254	145	114
	GluE1_Pfl	667	NO	NO	172	248	94	112
	GluE1_Sko	832	NO	NO	286	246	143	116
	GluE1_Tad	915	23-24	23-24	416	246	160	59
	GluE2_Adi	343	NO	NO	39	165	115	0
	GluE2_Bbe	923	NO	NO	381	253	144	102
	GluE2_Cin	1032	29-30	29-30	414	254	219	101
	GluE2_Nve	871	19-20	27-28	431	254	145	1
	GluE2_Pfl	884	NO	NO	356	247	144	97
	GluE2_Sko	814	NO	NO	289	246	144	99
	GluE2_Tad	341	NO	NO	0	218	111	0
	GluE3_Adi	772	21-22	21-22	368	217	144	11
	GluE3_Bbe	1016	NO	78-79	492	253	167	66
	GluE3_Tad	358	NO	NO	0	237	110	0
	GluE4_Adi	798	NO	18-19	407	255	93	10
	GluE4_Bbe	976	24-25	24-25	428	283	141	85
	GluE4_Tad	601	NO	NO	92	249	161	61
	GluE5_Bbe	906	23-24	144-145	394	255	149	73
	GluE5_Tad	356	NO	NO	0	228	117	0
	GluE6_Bbe	919	24-25	22-23	432	255	137	60
	GluE6_Bla	681	NO	NO	197	255	137	57
	GluE6_Tad	373	NO	NO	9	214	138	1
	GluE7_Bbe	910	NO	NO	423	255	137	60
	GluE7_Tad	354	NO	NO	0	232	111	0
	GluE8_Bbe	890	19-20	19-20	427	255	133	40
	GluE8_Tad	266	NO	NO	2	119	134	0
	GluE9_Tad	361	NO	NO	15	231	104	0
	GluE_Ifa	249	NO	NO	3	120	110	0
	GluF_Apl	914	24-25	24-25	422	267	139	47
	GluF_Pfl	472	NO	270-271	50	243	139	7
	GluF_Sko	686	NO	NO	237	235	139	25
	GluF1_Bbe	811	20-21	20-21	384	216	138	32
	GluF1_Bfl	846	28-29	28-29	381	253	139	33
	GluF1_Bla	506	NO	NO	115	221	128	14
	GluF1_Spu	915	19-20	19-20	413	262	139	60
	GluF2_Bbe	835	16-17	16-17	363	209	139	87
	GluF2_Bfl	845	NO	NO	335	243	139	90
	GluF2_Bla	900	NO	45-46	392	243	139	89
	GluF2_Spu	935	NO	NO	419	273	139	64
	GluF3_Bfl	377	NO	NO	1	238	126	0
	GluF4_Bfl	773	27-28	27-28	331	245	139	16
	GluF3_Spu	902	NO	NO	393	276	139	56
	GluAkdf_Ofa	646	NO	NO	138	248	137	85
	GluAkdf1_Adi	360	NO	NO	2	232	107	0
	GluAkdf1_Nve	408	NO	NO	7	241	133	0
	GluAkdf2_Adi	435	NO	NO	7	227	136	41
	GluAkdf2_Nve	291	NO	NO	1	140	130	0
	GluAkdf3_Adi	769	24-25	24-25	330	247	136	18
	GluAkdf3_Nve	235	NO	NO	0	118	107	0
	GluAkdf4_Adi	767	24-25	24-25	352	236	134	18
	GluAkdf5_Adi	454	NO	NO	79	192	137	19
	GluAkdf1_Tad	429	NO	NO	0	246	135	24
	GluAkdf3_Tad	412	NO	NO	0	238	135	14
	GluAkdf4_Tad	430	NO	NO	8	227	136	34
	GluAkdf2_Tad	332	NO	NO	0	212	106	0
	GluAkdf_Sci	1102	28-29	28-29	362	247	144	294
	GluAkdf_Lco	285	NO	23-24	0	140	55	71
	GluAkdf1_Oca	836	15-16	17-18	346	252	141	43
	GluAkdf2_Oca	830	22-23	21-22	342	253	139	42
	GluAkdf3_Oca	345	NO	NO	0	149	137	29
	GluAkdf4_Oca	807	18-19	18-19	374	252	126	0
	GluAkdf5_Oca	853	25-26	25-26	379	256	133	32
	GluAkdf6_Oca	738	23-24	23-24	371	219	109	0
	GluAkdf7_Oca	902	NO	61-62	405	253	136	55
	GluAkdf8_Oca	862	21-22	21-22	386	264	153	3
	GluAkdf9_Oca	763	NO	NO	285	252	152	25
	GluAkdf10_Oca	487	20-21	20-21	32	254	137	31
	GluAkdf11_Oca	320	18-19	18-19	28	167	107	0
	GluAkdf11_Oca	482	18-19	18-19	21	270	137	9
	GluNCni1_Adi	1260	NO	NO	663	281	136	142
	GluNCni1_Hma	423	NO	NO	4	207	137	51
	GluNCni1_Nve	234	NO	NO	0	114	115	0
	GluNCni2_Adi	435	NO	NO	34	254	124	0
	GluNCni2_Hma	360	24-25	24-25	105	127	110	0
	GluNCni2_Nve	985	19-20	19-20	399	280	159	105
	GluNCni3_Adi	729	NO	NO	59	286	154	201
	GluNCni3_Nve	983	22-23	22-23	384	239	136	185
	GluNCni4_Nve	929	27-28	27-28	391	274	138	88
	GluNCni5_Nve	385	NO	NO	0	226	131	0
	GluN2-3_Nve	338	NO	NO	0	222	107	0
	GluE1_Mle*	923	18-19	18-19	412	248	173	57
	GluE2_Mle*	739	NO	NO	329	248	115	12
	GluE3_Mle*	709	NO	NO	186	250	174	65
	GluE4_Mle*	1346	NO	NO	849	250	138	70
	GluE5_Mle*	974	25-26	25-26	428	247	142	117
	GluE6_Mle*	921	NO	19-20	404	244	173	66
	GluE7_Mle*	912	20-21	19-20	400	244	173	58
	GluE8_Mle*	961	NO	73-74	455	244	171	58
	GluE9_Mle*	951	16-17	16-17	428	248	172	69
	GluE10_Mle*	600	NO	NO	64	245	172	84
	GluE11_Mle*	956	19-20	19-20	428	246	173	74
	GluE12_Mle*	890	NO	NO	391	247	174	38
	GluE13_Mle*	949	17-18	17-18	431	249	172	60
	GluE14_Mle*	1029	NO	39-40	516	247	176	52
	GluE15_Mle	588	NO	NO	2	170	105	287
	GluE16_Mle	816	NO	NO	253	275	177	70
	GluE17_Mle	388	NO	NO	10	135	143	88
	GluE1_Pba*	760	NO	NO	273	250	160	39
	GluE2_Pba*	948	23-24	23-24	425	244	168	73
	GluE3_Pba*	914	16-17	16-17	380	249	159	83
	GluE4_Pba*	938	15-16	16-17	386	242	173	92
	GluE6_Pba*	973	18-19	18-19	412	247	172	98
	GluE7_Pba*	848	NO	NO	333	248	173	60
	GluE8_Pba*	902	NO	NO	350	263	174	75
	GluE9_Pba*	1049	NO	NO	355	247	175	222
	GluE10_Pba*	1169	NO	169-170	632	250	169	82
	GluE13_Pba*	1563	20-21	20-21	788	306	176	251
	GluL1_Sci	962	NO	NO	430	238	128	119
	GluL1_Lco	916	NO	44-45	479	225	125	39
	GluL1_Oca	875	17-18	17-18	418	229	135	45
	GluL2_Sci	972	NO	37-38	450	238	127	110
	GluL2_Lco	928	24-25	24-25	473	228	121	59
	GluL2_Oca	836	NO	NO	360	243	135	52
	GluL3_Sci	969	40-41	40-41	475	225	126	95
	GluL3_Oca	879	19-20	19-20	414	239	138	38
	GluL4_Sci	918	20-21	20-21	469	226	124	52
	GluL4_Oca	851	18-19	18-19	443	229	121	12
	GluL5_Oca	903	23-24	23-24	493	228	117	23
	GluL6_Oca	889	20-21	20-21	436	227	124	49
	GluL7_Oca	956	20-21	21-22	425	235	126	122
	(1) ATD; Amino-terminal domain
	(2) LBD; Ligand binding domain
	(3) TMD; Transmembrane domain
	(4) CTD; C-terminal domain
	* As previoulsy reported (Alberstein et al. 2015 PNAS)
