# Supplementary material for: Metazoan evolution of glutamate receptors reveals unreported phylogenetic groups and divergent lineage-specific events
Source: eLife. 2018 Nov 22;7:e35774. doi: 10.7554/eLife.35774 (PMC6307864; doi:10.7554/eLife.35774)
Supplement: Figure 1—source data 2. [file elife-35774-fig1-data2.xlsx]

## Sheet: Legend
Figure 1 – source data 2. Reference table of species and proteins used in the phylogenetic analysis of iGluRs.
Sheet#1: Species used in the phylogenetic analysis of iGluR receptors. A three-letter code used in gene and protein names and a common name for each species is also provided.
Sheet#2: Gene and protein names of all molecules used in the phylogenetic analysis of iGluRs. A gene identifier and the database where the gene was identified are also provided.
Sheet#3: Summary table with the number of proteins found in each class per species.

## Sheet: Species
				Phylum	Species	Species Three Letter Code	Common Group Name
	Metazoans	Bilaterals	Deuterostomes	Chordata - Vertebrata
					Homo sapiens	Hsa	Primate
				Chordata
					Branchiostoma belcheri	Bbe	Lancelet
					Branchiostoma floridae	Bfl	Lancelet
					Branchiostoma lanceolatum	Bla	Lancelet
					Ciona intestinalis	Cin	Tunicate
				Hemichordata
					Ptychodera flava	Pfl	Hemiochordate
					Saccoglossus kowalevskii	Sko	Hemiochordate
				Echinodermata
					Acanthaster planci	Apl	Starfish
					Strongylocentrotus purpuratus	Spu	Sea urchin
			Protosotomes	Ecdysozoa
					Apis mellifera	Ame	Bee
					Priapulus caudatus	Pca	Priapulid
					Strigamia maritima	Sma	Centipede
				Lophotrochozoa
					Aplysia californica	Aca	Gastropod
					Capitella teleta	Cte	Segmented worm
					Crassostrea gigas	Cgi	Bivalve
					Lottia gigantea	Lgi	Gastropod
				Cnidaria
					Acropora digitifera	Adi	Stony coral
					Hydra magnipapillata	Hma	Hydrozoan
					Nematostella vectensis	Nve	Sea anemome
					Orbicella faveolata	Ofa	Stony coral
				Placozoa
					Trichoplax adhaerens	Tad	Placozoan
				Porifera
					Oscarella carmela	Oca	Sponge
					Sycon cilliatum	Sci	Calcareous sponge
					Leucosolenia complicata	Lco	Calcareous sponge
					Ircinia fasciculata	Ifa	Keratose sponge
				Ctenophora
					Mnemiopsis leidyi	Mle	Ctenophore
					Pleurobrachia bachei	Pba	Ctenophore
				Viridiplantae
					Arabidopsis thaliana	Ath	Eudicot

## Sheet: GeneProt ID
	Species	Gene Name	Protein Name	Database Reference	Database Name
	Homo sapiens	GRIA1_Hsa	GluA1_Hsa	ENSG00000155511	Ensembl
		GRIA2_Hsa	GluA2_Hsa	ENSG00000120251
		GRIA3_Hsa	GluA3_Hsa	ENSG00000125675
		GRIA4_Hsa	GluA4_Hsa	ENSG00000152578
		GRIK1_Hsa	GluK1_Hsa	ENSG00000171189
		GRIK2_Hsa	GluK2_Hsa	ENSG00000164418
		GRIK3_Hsa	GluK3_Hsa	ENSG00000163873
		GRIK4_Hsa	GluK4_Hsa	ENSG00000149403
		GRIK5_Hsa	GluK5_Hsa	ENSG00000105737
		GRID1_Hsa	GluD1_Hsa	ENSG00000182771
		GRID2_Hsa	GluD2_Hsa	ENSG00000152208
		GRIN1_Hsa	GluN1_Hsa	ENSG00000176884
		GRIN2A_Hsa	GluN2A_Hsa	ENSG00000183454
		GRIN2B_Hsa	GluN2B_Hsa	ENSG00000273079
		GRIN2C_Hsa	GluN2C_Hsa	ENSG00000161509
		GRIN2D_Hsa	GluN2D_Hsa	ENSG00000105464
		GRIN3A_Hsa	GluN3A_Hsa	ENSG00000198785
		GRIN3B_Hsa	GluN3B_Hsa	ENSG00000116032
	Danio rerio	Gria1a_Dre	GluA1a_Dre	ENSDARG00000021352	Ensembl
		Gria2b_Dre	GluA2b_Dre	ENSDARG00000052765
		Gria3b_Dre	GluA3b_Dre	ENSDARG00000037498
		Gria4b_Dre	GluA4b_Dre	ENSDARG00000059368
		Grik1(1-2)_Dre	GluK1(1-2)_Dre	ENSDARG00000040627
		Grik2(1-2)_Dre	GluK2(1-2)_Dre	ENSDARG00000074515
		Grik3_Dre	GluK3_Dre	ENSDARG00000077715
		Grik4_Dre	GluK4_Dre	ENSDARG00000026753
		Grik5_Dre	GluK5_Dre	ENSDARG00000075764
		Grin1b_Dre	GluN1b_Dre	ENSDARG00000025728
	Branchiostoma belcheri	Gria1-4α_Bbe	GluA1-4α_Bbe	117420F.t1	LanceletDb
		Gria1-4β_Bbe	GluA1-4β_Bbe	117430R-t1
		Grik1-5α_Bbe	GluK1-5α_Bbe	102510F.t3
		Grik1-5β_Bbe	GluK1-5β_Bbe	102520R.t1
		Grif1_Bbe	GluF1_Bbe	227240R.t1
		Grif2_Bbe	GluF2_Bbe	242360F.t1
		Grid1-2α_Bbe	GluD1-2α_Bbe	198420R.t1
		Grid1-2β_Bbe	GluD1-2β_Bbe	245870F.t1
		Grid1-2γ_Bbe	GluD1-2γ_Bbe	177540R.t1
		Grie1_Bbe	GluE1_Bbe	099810R.t1
		Grie2_Bbe	GluE2_Bbe	073240Ft2
		Grie3_Bbe	GluE3_Bbe	118650R.t1
		Grie4_Bbe	GluE4_Bbe	035080F.t3
		Grie5_Bbe	GluE5_Bbe	231910F.t1
		Grie6_Bbe	GluE6_Bbe	056110R.t1
		Grie7_Bbe	GluE7_Bbe	056120R.t1
		Grie8_Bbe	GluE8_Bbe	229810F.t3
		Grin1_Bbe	GluN1_Bbe	218760R.t3
		Grin2A-Dα_Bbe	GluN2A-Dα_Bbe	254330F.t1
		Grin2A-Dβ_Bbe	GluN2A-Dβ_Bbe	254360R.t1
		Grin2A-Dγ_Bbe	GluN2A-Dγ_Bbe	254350F.t1
		Grin2A-Dδ_Bbe	GluN2A-Dδ_Bbe	051570R.t1
		Grin3A-B_Bbe	GluN3A-B_Bbe	174900R.t1
	Branchiostoma lanceolatum	Gria1-4α_Bla	GluA1-4α_Bla	GRIA1_Bla_XLOC_044661	Mediterranean Amphioxus Genome Consortium
		Gria1-4β_Bla	GluA1-4β_Bla	GRIA2_Bla_XLOC_044675
		Grik1-5α_Bla	GluK1-5α_Bla	GRIK2_Bla_XLOC_057264
		Grik1-5βa_Bla	GluK1-5βa_Bla	GRIK3a_Bla_XLOC_031617
		Grik1-5βb_Bla	GluK1-5βb_Bla	GRIK3b_Bla_XLOC_057263
		Grif1_Bla	GluF1_Bla	GRIK1_Bla_reconstructed_XLOC_039546_41_43
		Grif2_Bla	GluF2_Bla	GRIK4_Bla_XLOC_024479
		Grid1-2α_Bla	GluD1-2α_Bla	GRIK_Bla_reconstructed_XLOC_011353_011351
		Grie1_Bla	GluE1_Bla	GRIA3_Bla_XLOC_008802
		Grie6_Bla	GluE6_Bla	GRIA_Bla_XLOC_018751
		Grin1_Bla	GluN1_Bla	GRIN1_Bla_XLOC_004441
		Grin2A-Dα_Bla	GluN2A-Dα_Bla	GRIN2_Bla_XLOC_049469
		Grin2A-Dβ_Bla	GluN2A-Dβ_Bla	GRIN3_Bla_XLOC_049445
		Grin2A-Dγ_Bla	GluN2A-Dγ_Bla	GRIN4_Bla_XLOC_049466
	Branchiostoma floridae	Grif1_Bfl	GluF1_Bfl	Brafl1|85067_Bfl	Joint Genome Institute
		Grif2_Bfl	GluF2_Bfl	Brafl1|71833_Bfl
		Grif3_Bfl	GluF3_Bfl	Brafl1|227253_Bfl
		Grif4_Bfl	GluF4_Bfl	Brafl1|81890_Bfl
	Ciona intestinalis	Grie1_Cin	GluE1_Cin	ENSCING00000019514	Ensembl
		Grie2_Cin	GluE2_Cin	ENSCING00000002380
	Saccoglossus kowalevskii	Grik1-5_Sko	GluK1-5_Sko	Sakowv30036269m.g	Metazome
		Grid1-2α_Sko	GluD1-2α_Sko	Sakowv30034326m.g
		Grid1-2β_Sko	GluD1-2β_Sko	Sakowv30017447m.g
		Grie1_Sko	GluE1_Sko	Sakowv30030967m.g
		Grie2_Sko	GluE2_Sko	Sakowv30044004m.g
		Grin1α_Sko	GluN1α_Sko	Sakowv30045440m.g
		Grin1β_Sko	GluN1β_Sko	Sakowv30036144m.g
		Grin2A-Dα_Sko	GluN2A-Dα_Sko	Sakowv30002501m.g
		Grin2A-Dβ_Sko	GluN2A-Dβ_Sko	Sakowv30010297m.g
		Grin2A-Dγ_Sko	GluN2A-Dγ_Sko	Sakowv30002571m.g
		Grin3A-Bα_Sko	GluN3A-Bα_Sko	Sakowv30038870m.g
		Grin3A-Bβ_Sko	GluN3A-Bβ_Sko	Sakowv30038867m.g
		Gria1-4_Sko	GluA1-4_Sko	XM_006811776.1	NCBI - GenBank
		Grif_Sko	GluF_Sko	XM_002730529.2
		Grin2A-Dδ_Sko	GluN2A-Dδ_Sko	XM_006822874.1
	Ptychodera flava	Grie2_Pfl	GluE2_Pfl	pfl_40v0_9_20150316_1g15969.t1	Marine Genomics Unit
		Grie1_Pfl	GluE1_Pfl	pfl_40v0_9_20150316_1g7211.t1
		Grif_Pfl	GluF_Pfl	pfl_40v0_9_20150316_1g15455.t1
	Strongylocentrotus purpuratus	Grik1-5α_Spu	GluK1-5α_Spu	SP-GLUR6	Ensembl Metazoa
		Grik1-5β_Spu	GluK1-5β_Spu	SP-GLUR6_1
		Gria1-4β_Spu	GluA1-4β_Spu	SP-GLUR2_1
		Gria1-4α_Spu	GluA1-4α_Spu	SP-GLUR2
		Grif1_Spu	GluF1_Spu	SP-GLUR1
		Grif2_Spu	GluF2_Spu	SP-GLUR2_2
		Grif3_Spu	GluF3_Spu	SP-GLUR3
		Grid1-2_Spu	GluD1-2_Spu	SP-GLUR6_2
	Acanthaster planci	Grid1-2_Apl	GluD1-2_Apl	XM_022229989	NCBI - GenBank
		Grik1-5α_Apl	GluK1-5α_Apl	XM_022247812.1
		Grik1-5β_Apl	GluK1-5β_Apl	XM_022229986.1
		Gria1-4α_Apl	GluA1-4α_Apl	XM_022230554
		Gria1-4β_Apl	GluA1-4β_Apl	XM_022230541.1
		Grif_Apl	GluF_Apl	XM_022250204.1
		Grin1_Apl	GluN1_Apl	XM_022256295.1
		Grin3A-B_Apl	GluN3A-B_Apl	XM_022249739.1
	Lottia gigantea	Gria1-4α_Lgi	GluA1-4α_Lgi	LotgiG122838	Ensembl Metazoa
		Gria1-4β_Lgi	GluA1-4β_Lgi	LotgiG213260
		Gria1-4γ_Lgi	GluA1-4γ_Lgi	LotgiG163822
		Gria1-4δ_Lgi	GluA1-4δ_Lgi	LotgiG123068
		Gria1-4ε_Lgi	GluA1-4ε_Lgi	LotgiG112937
		Grik1-5α_Lgi	GluK1-5α_Lgi	LotgiG121144
		Grik1-5β_Lgi	GluK1-5β_Lgi	LotgiG233226
		Grin1_Lgi	GluN1_Lgi	LotgiG108357
		Grin2A-Dα_Lgi	GluN2A-Dα_Lgi	LotgiG137890
		Grin2A-Dβ_Lgi	GluN2A-Dβ_Lgi	LotgiG131225
		Grin2A-Dγ_Lgi	GluN2A-Dγ_Lgi	LotgiG107328
		Grin3A-B_Lgi	GluN3A-B_Lgi	LotgiG66046
		Grid1-2α_Lgi	GluD1-2α_Lgi	LotgiG110568
		Grid1-2β_Lgi	GluD1-2β_Lgi	LotgiG110473
	Capitella teleta	Gria1-4α_Cte	GluA1-4α_Cte	CapteG225637	Ensembl Metazoa
		Gria1-4β_Cte	GluA1-4β_Cte	CapteG178222
		Gria1-4γ_Cte	GluA1-4γ_Cte	CapteG167269
		Gria1-4δ_Cte	GluA1-4δ_Cte	CapteG148073
		Grik1-5_Cte	GluK1-5_Cte	CapteG165192
		Grin1_Cte	GluN1_Cte	CapteG179176
		Grin2A-D_Cte	GluN2A-D_Cte	CapteG179505
		Grin3A-B_Cte	GluN3A-B_Cte	CapteG24092
	Crassostrea gigas	Grid1-2_Cgi	GluD1-2_Cgi	XM_011429946	NCBI - GenBank
	Aplysia californica	Grid1-2_Aca	GluD1-2_Aca	XM_013079949	NCBI - GenBank
	Strigamia maritima	Gria1-4α_Sma	GluA1-4α_Sma	SmarAMPA01	Ensembl Metazoa
		Gria1-4β_Sma	GluA1-4β_Sma	SmarAMPA02
		Gria1-4γ_Sma	GluA1-4γ_Sma	SmarAMPA03
		Grik1-5α_Sma	GluK1-5α_Sma	SmarKA01
		Grik1-5β_Sma	GluK1-5β_Sma	SmarKA05
		Grik1-5γ_Sma	GluK1-5γ_Sma	SmarKA03
		Grik1-5δ_Sma	GluK1-5δ_Sma	SmarKA06
		Grik1-5ε_Sma	GluK1-5ε_Sma	SmarKA04
		Grin1_Sma	GluN1_Sma	SmarNMDAR1
		Grin2A-Dα_Sma	GluN2A-Dα_Sma	SmarNMDAR2b
		Grin2A-Dβ_Sma	GluN2A-Dβ_Sma	SmarNMDAR2d
		Grin2A-Dγ_Sma	GluN2A-Dγ_Sma	SmarNMDAR2c
		Grin3A-B_Sma	GluN3A-B_Sma	SmarNMDAR3
	Apis melifera	Gria1-4_Ame	GluA1-4_Ame	GB40973	Ensembl Metazoa
		Grik1-5α_Ame	GluK1-5α_Ame	GB49273
		Grik1-5β_Ame	GluK1-5β_Ame	GB49268
		Grik1-5γ_Ame	GluK1-5γ_Ame	GB49275
		Grik1-5δ_Ame	GluK1-5δ_Ame	GB53122
		Grik1-5ε_Ame	GluK1-5ε_Ame	GB49568
		Grin1_Ame	GluN1_Ame	GB46886
		Grin2A-D_Ame	GluN2A-D_Ame	GB48097
		Grin3A-B_Ame	GluN3A-B_Ame	GB41839
	Priapulus caudatus	Grik1-5α_Pca	GluK1-5α_Pca	XM_014816131.1	NCBI -GenBank
		Gria1-4α_Pca	GluA1-4α_Pca	XM_014812933.1
		Gria1-4β_Pca	GluA1-4β_Pca	XM_014815213.1
		Grin1_Pca	GluN1_Pca	XM_014814731.1
		Grik1-5β_Pca	GluK1-5β_Pca	XM_014824440.1
		Grid_Pca	GluD_Pca	XM_014826512.1
	Nematostella Vectensis	Griakdf1_Nve	GluAkdf1_Nve	NEMVEDRAFT_v1g50912	Ensembl Metazoa
		Griakdf2_Nve	GluAkdf2_Nve	NEMVEDRAFT_v1g24412
		Grie1_Nve	GluE1_Nve	NEMVEDRAFT_v1g239847
		Grie2_Nve	GluE2_Nve	NEMVEDRAFT_v1g141731
		Grin1_Nve	GluN1_Nve	NEMVEDRAFT_v1g171792
		GrinCni3_Nve	GluNCni3_Nve	NEMVEDRAFT_v1g211456
		GrinCni4_Nve	GluNCni4_Nve	NEMVEDRAFT_v1g11315
		Grin2-3_Nve	GluN2-3_Nve	NEMVEDRAFT_v1g31895
		GrinCni1_Nve	GluNCni1_Nve	NEMVEDRAFT_v1g198759
		GrinCni2_Nve	GluNCni2_Nve	NEMVEDRAFT_v1g219279
	Acropora digitifera	Griakdf1_Adi	GluAkdf1_Adi	aug_v2a.10154	Marine Genomics Unit
		Griakdf2_Adi	GluAkdf2_Adi	aug_v2a.07671
		Griakdf3_Adi	GluAkdf3_Adi	aug_v2a.07672
		Griakdf4_Adi	GluAkdf4_Adi	aug_v2a.02216
		Griakdf5_Adi	GluAkdf5_Adi	aug_v2a.20976
		Grie1_Adi	GluE1_Adi	aug_v2a.11422
		Grie2_Adi	GluE2_Adi	aug_v2a.21171
		Grie3_Adi	GluE3_Adi	aug_v2a.21425
		Grie4_Adi	GluE4_Adi	aug_v2a.00972
		GrinCni1_Adi	GluNCni1_Adi	aug_v2a.06015
		GrinCni2_Adi	GluNCni2_Adi	aug_v2a.22940
		GrinCni3_Adi	GluNCni3_Adi	aug_v2a.13573
		Grin1_Adi	GluN1_Adi	aug_v2a.13302
	Hydra magnipapillata	GrinCni1_Hma	GluNCni1_Hma	Hma2.230122	Metazome
		GrinCni2_Hma	GluNCni2_Hma	Hma2.218639
		Grin1_Hma	GluN1_Hma	Hma2.229056
	Orbicella faveolata	Griakdf_Ofa	GluAkdf_Ofa	XM_020776732	NCBI - GenBank
	Trichoplax adhaerens	Grie1_Tad	GluE1_Tad	TriadG55165	Ensembl Metazoa
		Grie2_Tad	GluE2_Tad	TriadG3218
		Grie3_Tad	GluE3_Tad	TriadG32461
		Grie4_Tad	GluE4_Tad	TriadG61396
		Grie5_Tad	GluE5_Tad	TriadG30609
		Grie6_Tad	GluE6_Tad	TriadG30612
		Grie7_Tad	GluE7_Tad	TriadG18823
		Grie8_Tad	GluE8_Tad	TriadG18488
		Grie9_Tad	GluE9_Tad	TriadG18943
		Griakdf1_Tad	GluAkdf1_Tad	TriadG19383
		Griakdf2_Tad	GluAkdf2_Tad	TriadT14565
		Griakdf3_Tad	GluAkdf3_Tad	TriadG25025
		Griakdf4_Tad	GluAkdf4_Tad	TriadT25027
	Mnemiopsis leidyi	Grie1_Mle	GluE1_Mle	ML03683a	Ensembl Metazoa
		Grie2_Mle	GluE2_Mle	ML027316a
		Grie3_Mle	GluE3_Mle	ML06406a
		Grie4_Mle	GluE4_Mle	ML150010a
		Grie5_Mle	GluE5_Mle	ML150012a
		Grie6_Mle	GluE6_Mle	ML032221a
		Grie7_Mle	GluE7_Mle	ML032222a
		Grie8_Mle	GluE8_Mle	ML00626a
		Grie9_Mle	GluE9_Mle	ML085016a
		Grie10_Mle	GluE10_Mle	ML085018a
		Grie11_Mle	GluE11_Mle	ML15636a
		Grie12_Mle	GluE12_Mle	ML111714a
		Grie13_Mle	GluE13_Mle	ML05909a
		Grie14_Mle	GluE14_Mle	ML30697a
		Grie15_Mle	GluE15_Mle	ML00441a
		Grie16_Mle	GluE16_Mle	ML01135a
		Grie17_Mle	GluE17_Mle	ML141757a
	Pleurobrachia bachei	Grie1_Pba	GluE1_Pba	JN202327	NCBI - GenBank
		Grie2_Pba	GluE2_Pba	JN202328
		Grie3_Pba	GluE3_Pba	JN202329
		Grie4_Pba	GluE4_Pba	JN202330
		Grie6_Pba	GluE6_Pba	JN202332
		Grie7_Pba	GluE7_Pba	JN202333
		Grie8_Pba	GluE8_Pba	JN202334
		Grie9_Pba	GluE9_Pba	JN202335
		Grie10_Pba	GluE10_Pba	JN202336
		Grie13_Pba	GluE13_Pba	JN202339
	Oscarella carmela	Griakdf1_Oca	GluAkdf1_Oca	comp40456_c1_seq62	Compagen
		Griakdf2_Oca	GluAkdf2_Oca	comp40502_c0_seq5
		Griakdf3_Oca	GluAkdf3_Oca	comp34412_c0_seq1
		Griakdf4_Oca	GluAkdf4_Oca	comp40790_c0_seq11
		Griakdf5_Oca	GluAkdf5_Oca	comp33732_c0_seq7
		Griakdf6_Oca	GluAkdf6_Oca	comp34218_c0_seq7
		Griakdf7_Oca	GluAkdf7_Oca	comp40301_c1_seq41
		Griakdf8_Oca	GluAkdf8_Oca	comp33476_c0_seq5
		Griakdf9_Oca	GluAkdf9_Oca	comp35603_c0_seq2
		Griakdf10_Oca	GluAkdf10_Oca	comp32757_c0_seq1
		Griakdf11_Oca	GluAkdf11_Oca	comp36546_c0_seq2
		Griakdf12_Oca	GluAkdf12_Oca	comp39312_c0_seq2
		Gril1_Oca	GluL1_Oca	comp20375_c0_seq1
		Gril2_Oca	GluL2_Oca	comp32525_c0_seq2
		Gril3_Oca	GluL3_Oca	comp37028_c0_seq1
		Gril4_Oca	GluL4_Oca	comp39946_c0_seq2
		Gril5_Oca	GluL5_Oca	comp40747_c0_seq5
		Gril6_Oca	GluL6_Oca	comp7940_c0_seq1
		Gril7_Oca	GluL7_Oca	comp42765_c0_seq1
	Sycon cilliatum	Griakdf_Sci	GluAkdf_Sci	sctid25255_scgid10696	Compagen
		Gril1_Sci	GluL1_Sci	sctid21909_scgid9412
		Gril2_Sci	GluL2_Sci	sctid27594_scgid17785
		Gril3_Sci	GluL3_Sci	sctid25297_scgid5997
		Gril4_Sci	GluL4_Sci	sctid22929_scgid17334
	Leucosolenia complicata	Griakdf_Lco	GluAkdf_Lco	lctid95269_lcgid26947	Compagen
		Gril1_lco	GluL1_Lco	lctid37518_lcgid5629
		Gril2_lco	GluL2_Lco	lctid7089_lcgid71111
	Ircinia fasciculata	Grie_Ifa	GluE_Ifa	comp83727_c0_seq2_Ircinia	Riesgo et al. Mol Biol Evol. 2014 May;31(5):1102-20.
	Arabidopsis thaliana	Glr2.7_Ath	GLR2.7_Ath	AT2G29120	The Arabidopsis Information Resource (TAIR)
		Glr5_Ath	GLR5_Ath	AT2G32400

## Sheet: Proteins per class
		Number of Proteins identified per each class
				Class (or Phylum-specific Group)
		Phylum	Species	AMPA	Kainate	Phi	Delta	AKDF Ortholog*	Epsilon	NMDA1	NMDA2	NMDA3	NMDA2-3	NMDA - Cnidaria	Lambda	Total Number of Proteins
		Chordata/Vertebrata	Homo sapiens	4	5	0	2	0	0	1	4	2	0	0	0	18
		Chordata	Branchiostoma belcheri	2	2	2	3	0	8	1	4	1	0	0	0	23
			Branchiostoma lanceolatum#	2	3	2	3	0	8	1	4	1	0	0	0	24
			Branchiostoma floridae	Unknown	Unknown	4	Unknown	Unknown	Unknown	Unknown	Unknown	Unknown	Unknown	Unknown	Unknown	4
			Ciona intestinalis	Unknown	Unknown	Unknown	Unknown	Unknown	2	Unknown	Unknown	Unknown	Unknown	Unknown	Unknown	2
		Hemichordata	Ptychodera flava	Unknown	Unknown	1	Unknown	Unknown	2	Unknown	Unknown	Unknown	Unknown	Unknown	Unknown	3
			Saccoglossus kowalevskii	1	1	1	2	0	2	2	4	2	0	0	0	16
		Echinodermata	Acanthaster planci	2	2	1	1	0	0	1	0	1	0	0	0	8
			Strongylocentrotus purpuratus	2	2	3	1	0	0	0	0	0	0	0	0	8
		Ecdysozoa	Apis melifera	1	5	0	0	0	0	1	1	1	0	0	0	9
			Priapulus caudatus	2	2	0	1	0	0	1	Unknown	Unknown	0	0	0	6
			Strigamia maritima	3	5	0	0	0	0	1	3	1	0	0	0	13
		Lophotrochozoa	Aplysia californica	Unknown	Unknown	Unknown	1	Unknown	Unknown	Unknown	Unknown	Unknown	Unknown	Unknown	Unknown	1
			Capitella teleta	4	1	0	0	0	0	1	1	1	0	0	0	8
			Crassostrea gigas	Unknown	Unknown	Unknown	1	Unknown	Unknown	Unknown	Unknown	Unknown	Unknown	Unknown	Unknown	1
			Lottia gigantea	5	2	0	2	0	0	1	3	1	0	0	0	14
		Cnidaria	Acropora digitifera	0	0	0	0	5	4	1	0	0	0	3	0	13
			Hydra magnipapillata	0	0	0	0	0	0	1	0	0	0	2	0	3
			Orbicella faveolata	Unknown	Unknown	Unknown	Unknown	1	Unknown	Unknown	Unknown	Unknown	0	0	Unknown	1
			Nematostella Vectensis	0	0	0	0	3	2	1	0	0	1	5	0	12
		Placozoa	Trichoplax adhaerens	0	0	0	0	4	9	0	0	0	0	0	0	13
		Ctenophora	Mnemiopsis leidyi	0	0	0	0	0	17	0	0	0	0	0	0	17
			Pleurobrachia bachei	0	0	0	0	0	10	0	0	0	0	0	0	10
		Porifera	Oscarella carmela	0	0	0	0	12	0	0	0	0	0	0	7	19
			Sycon cilliatum	0	0	0	0	1	0	0	0	0	0	0	4	5
			Leucosolenia complicata	0	0	0	0	1	0	0	0	0	0	0	2	3
			Ircinia fasciculata	0	0	0	0	0	1	0	0	0	0	0	0	1
		* No-NMDA iGluRs that have not diverged into one of the bilaterian specific classes (AMPA, Kainate, phi and Delta).
		# Proteins from B. lanceolatum were identified either from full-lenght genomic sequences or by qPCR. For the phylogentic analysis only full-lenght sequences were used; a total of 14.
