# Supplementary material for: Metazoan evolution of glutamate receptors reveals unreported phylogenetic groups and divergent lineage-specific events
Source: eLife. 2018 Nov 22;7:e35774. doi: 10.7554/eLife.35774 (PMC6307864; doi:10.7554/eLife.35774)
Supplement: Figure 3—source data 2. [file elife-35774-fig3-data2.xlsx]

## Sheet: Legend
Figure 3 – source data 2. Reference table of species and proteins used in the phylogenetic analysis of AMPA and Kainate classes from protostomes
Sheet#1: Species used in this phylogenetic analysis. A three-letter code used in gene and protein names and a common name for each species is also provided.
Sheet#2: Gene and protein names of all molecules used in this phylogenetic analysis. A gene identifier and the database where the gene was identified are also provided.
Sheet#3: Summary table with the number of proteins found in each class per species.

## Sheet: Species
	Phylum	Species	Species Three Letter Code	Common Group Name
	Vertebrata
		Danio rerio	Dre	Bony fish
		Homo sapiens	Hsa	Primate
	Chordata
		Branchiostoma belcheri	Bbe	Lancelet
		Branchiostoma lanceolatum	Bla	Lancelet
	Hemichordata
		Saccoglossus kowalevskii	Sko	Hemiochordate
	Echinodermata
		Strongylocentrotus purpuratus	Spu	Sea urchin
	Ecdysozoa
		Anoplophora glabripennis	Agl	Beetle
		Apis mellifera	Ame	Bee
		Mayetiola destructor	Mde	Fly
		Priapulus caudatus	Pca	Priapulid
		Rhodnius prolixus	Rpr	Bug
		Stegodyphus mimosarum	Smi	Spider
		Strigamia maritima	Sma	Centipede
		Zootermopsis nevadensis	Zne	Termite
	Lophotrochozoa
		Adineta vaga	Ava	Rotifer
		Capitella teleta	Cte	Segmented worm
		Crassostrea gigas	Cgi	Bivalve
		Helobdella robusta	Hro	Segmented worm
		Lingula anatina	Lan	Brachiopod
		Lottia gigantea	Lgi	Gastropod
		Octopus bimaculoides	Obi	Cephalopod

## Sheet: GeneProtIDs
	Species	Gene Name	Protein Name	Reference	Database
	Adineta vaga	Gria1-4α_Ava	GluA1-4α_Ava	GSADVG00003001001|GSADVT00003001001	Ensembl metazoa
		Gria1-4β_Ava	GluA1-4β_Ava	GSADVG00007824001|GSADVT00007824001
		Gria1-4γ_Ava	GluA1-4γ_Ava	GSADVG00010449001|GSADVT00010449001
		Gria1-4δ_Ava	GluA1-4δ_Ava	GSADVG00011066001|GSADVT00011066001
		Gria1-4ε_Ava	GluA1-4ε_Ava	GSADVG00058789001|GSADVT00058789001
		Gria1-4ζ_Ava	GluA1-4ζ_Ava	GSADVG00063804001|GSADVT00063804001
		Gria1-4η_Ava	GluA1-4η_Ava	GSADVG00065990001|GSADVT00065990001
		Grik1-5α_Ava	GluK1-5α_Ava	GSADVG00010456001|GSADVT00010456001
		Grik1-5β_Ava	GluK1-5β_Ava	GSADVG00037092001|GSADVT00037092001
		Grik1-5γ_Ava	GluK1-5γ_Ava	GSADVG00045828001|GSADVT00045828001
		Grik1-5δ_Ava	GluK1-5δ_Ava	GSADVG00048386001|GSADVT00048386001
		Grik1-5ε_Ava	GluK1-5ε_Ava	GSADVG00064438001|GSADVT00064438001
	Lingula anatina	Gria1-4α_Lan	GluA1-4α_Lan	g29933|g29933.t1	Ensembl metazoa
		Gria1-4β_Lan	GluA1-4β_Lan	g4847|g4847.t1
		Gria1-4γ_Lan	GluA1-4γ_Lan	g4848|g4848.t1
		Gria1-4δ_Lan	GluA1-4δ_Lan	g4849|g4849.t1
		Grik1-5α_Lan	GluK1-5α_Lan	g2870|g2870.t1
		Grik1-5β_Lan	GluK1-5β_Lan	g4148|g4148.t1
	Crassostrea gigas	Gria1-4α_Cgi	GluA1-4α_Cgi	CGI_10005694|EKC26546	Ensembl metazoa
		Gria1-4β_Cgi	GluA1-4β_Cgi	CGI_10005695|EKC26547
		Gria1-4γ_Cgi	GluA1-4γ_Cgi	CGI_10008168|EKC19568
		Gria1-4δ_Cgi	GluA1-4δ_Cgi	CGI_10008169|EKC19569
		Gria1-4ε_Cgi	GluA1-4ε_Cgi	CGI_10015033|EKC18142
		Gria1-4ζ_Cgi	GluA1-4ζ_Cgi	CGI_10015034|EKC18143
		Grik1-5α_Cgi	GluK1-5α_Cgi	CGI_10006843|EKC20091
		Grik1-5β_Cgi	GluK1-5β_Cgi	CGI_10006844|EKC20092
		Grik1-5γ_Cgi	GluK1-5γ_Cgi	CGI_10006845|EKC20093
	Helobdella robusta	Gria1-4α_Hro	GluA1-4α_Hro	HelroG143692|HelroT143692	Ensembl metazoa
		Gria1-4β_Hro	GluA1-4β_Hro	HelroG189260|HelroT189260
		Gria1-4γ_Hro	GluA1-4γ_Hro	HelroG189261|HelroT189261
		Gria1-4δ_Hro	GluA1-4δ_Hro	HelroG190246|HelroT190246
		Gria1-4ε_Hro	GluA1-4ε_Hro	HelroG64965|HelroT64965
		Gria1-4ζ_Hro	GluA1-4ζ_Hro	HelroG67729|HelroT67729
		Gria1-4η_Hro	GluA1-4η_Hro	HelroG72038|HelroT72038
		Gria1-4θ_Hro	GluA1-4θ_Hro	HelroG74189|HelroT74189
		Gria1-4ι_Hro	GluA1-4ι_Hro	HelroG76269|HelroT76269
		Gria1-4κ_Hro	GluA1-4κ_Hro	HelroG76743|HelroT76743
		Gria1-4λ_Hro	GluA1-4λ_Hro	HelroG86346|HelroT86346
		Gria1-4μ_Hro	GluA1-4μ_Hro	HelroG95450|HelroT95450
	Octopus bimaculoides	Gria1-4α_Obi	GluA1-4α_Obi	Ocbimv22009472m.g|Ocbimv22009472m	Ensembl metazoa
		Gria1-4β_Obi	GluA1-4β_Obi	Ocbimv22024411m.g|Ocbimv22024411m
		Grik1-5α_Obi	GluK1-5α_Obi	Ocbimv22012189m.g|Ocbimv22012189m
		Grik1-5β_Obi	GluK1-5β_Obi	Ocbimv22026900m.g|Ocbimv22026900m
		Grik1-5γ_Obi	GluK1-5γ_Obi	Ocbimv22031885m.g|Ocbimv22031885m
	Mayetiola destructor	Gria1-4_Mde	GluA1-4_Mde	Mdes010363|Mdes010363RA	Ensembl metazoa
		Grik1-5α_Mde	GluK1-5α_Mde	Mdes001083|Mdes001083RA
		Grik1-5β_Mde	GluK1-5β_Mde	Mdes001086|Mdes001086RA
		Grik1-5γ_Mde	GluK1-5γ_Mde	Mdes006774|Mdes006774RA
		Grik1-5δ_Mde	GluK1-5δ_Mde	Mdes009165|Mdes009165RA
		Grik1-5ε_Mde	GluK1-5ε_Mde	Mdes010823|Mdes010823RA
		Grik1-5ζ_Mde	GluK1-5ζ_Mde	Mdes011298|Mdes011298RA
		Grik1-5η_Mde	GluK1-5η_Mde	Mdes011878|Mdes011878RA
		Grik1-5θ_Mde	GluK1-5θ_Mde	Mdes014274|Mdes014274RA
		Grik1-5ι_Mde	GluK1-5ι_Mde	Mdes015209|Mdes015209RA
	Rhodnius prolixus	Gria1-4_Rpr	GluA1-4_Rpr	RPRC002129_AMPA	Ensembl metazoa
		Grik1-5α_Rpr	GluK1-5α_Rpr	RPRC000199_GluR_Kainate1
		Grik1-5β_Rpr	GluK1-5β_Rpr	RPRC000021_GluR_Kainate2
		Grik1-5γ_Rpr	GluK1-5γ_Rpr	RPRC000154_GluR_Kainate3
		Grik1-5δ_Rpr	GluK1-5δ_Rpr	RPRC002040|RPRC002040RA
	Anoplophora glabripennis	Gria1-4_Agl	GluA1-4_Agl	AGLA003490|AGLA003490RA	Ensembl metazoa
		Grik1-5α_Agl	GluK1-5α_Agl	AGLA001874|AGLA001874RA
		Grik1-5β_Agl	GluK1-5β_Agl	AGLA001875|AGLA001875RA
		Grik1-5γ_Agl	GluK1-5γ_Agl	AGLA006807|AGLA006807RA
		Grik1-5δ_Agl	GluK1-5δ_Agl	AGLA013497|AGLA013497RA
		Grik1-5ε_Agl	GluK1-5ε_Agl	AGLA014661|AGLA014661RA
		Grik1-5ζ_Agl	GluK1-5ζ_Agl	AGLA014663|AGLA014663RA
		Grik1-5η_Agl	GluK1-5η_Agl	AGLA018966|AGLA018966RA
		Grik1-5θ_Agl	GluK1-5θ_Agl	AGLA020047|AGLA020047RA
	Stegodyphus mimosarum	Gria1-4_Smi	GluA1-4_Smi	X975_23639|KFM66553	Ensembl metazoa
		Grik1-5α_Smi	GluK1-5α_Smi	X975_00015|KFM73260
		Grik1-5β_Smi	GluK1-5β_Smi	X975_11087|KFM83024
		Grik1-5γ_Smi	GluK1-5γ_Smi	X975_15909|KFM81344
		Grik1-5δ_Smi	GluK1-5δ_Smi	X975_16037|KFM59881
		Grik1-5ε_Smi	GluK1-5ε_Smi	X975_16187|KFM75323
		Grik1-5ζ_Smi	GluK1-5ζ_Smi	X975_16189|KFM75325
		Grik1-5η_Smi	GluK1-5η_Smi	X975_24599|KFM59945
	Zootermopsis nevadensis	Grik1-5α_Zne	GluK1-5α_Zne	Znev_05107	Ensembl metazoa
		Grik1-5β_Zne	GluK1-5β_Zne	Znev_18949
		Grik1-5γ_Zne	GluK1-5γ_Zne	Znev_19051
		Grik1-5δ_Zne	GluK1-5δ_Zne	Znev_19052
	Lottia gigantea	Gria1-4α_Lgi	GluA1-4α_Lgi	LotgiG122838	Ensembl Metazoa
		Gria1-4β_Lgi	GluA1-4β_Lgi	LotgiG213260
		Gria1-4γ_Lgi	GluA1-4γ_Lgi	LotgiG163822
		Gria1-4δ_Lgi	GluA1-4δ_Lgi	LotgiG123068
		Gria1-4ε_Lgi	GluA1-4ε_Lgi	LotgiG112937
		Grik1-5α_Lgi	GluK1-5α_Lgi	LotgiG121144
		Grik1-5β_Lgi	GluK1-5β_Lgi	LotgiG233226
	Capitella teleta	Gria1-4α_Cte	GluA1-4α_Cte	CapteG225637	Ensembl Metazoa
		Gria1-4β_Cte	GluA1-4β_Cte	CapteG178222
		Gria1-4γ_Cte	GluA1-4γ_Cte	CapteG167269
		Gria1-4δ_Cte	GluA1-4δ_Cte	CapteG148073
		Grik1-5_Cte	GluK1-5_Cte	CapteG165192
	Strigamia maritima	Gria1-4α_Sma	GluA1-4α_Sma	SmarAMPA01	Ensembl Metazoa
		Gria1-4β_Sma	GluA1-4β_Sma	SmarAMPA02
		Gria1-4γ_Sma	GluA1-4γ_Sma	SmarAMPA03
		Grik1-5α_Sma	GluK1-5α_Sma	SmarKA01
		Grik1-5β_Sma	GluK1-5β_Sma	SmarKA05
		Grik1-5γ_Sma	GluK1-5γ_Sma	SmarKA03
		Grik1-5δ_Sma	GluK1-5δ_Sma	SmarKA06
		Grik1-5ε_Sma	GluK1-5ε_Sma	SmarKA04
	Apis melifera	Gria1-4_Ame	GluA1-4_Ame	GB40973	Ensembl Metazoa
		Grik1-5α_Ame	GluK1-5α_Ame	GB49273
		Grik1-5β_Ame	GluK1-5β_Ame	GB49268
		Grik1-5γ_Ame	GluK1-5γ_Ame	GB49275
		Grik1-5δ_Ame	GluK1-5δ_Ame	GB53122
		Grik1-5ε_Ame	GluK1-5ε_Ame	GB49568
	Priapulus caudatus	Grik1-5α_Pca	GluK1-5α_Pca	XM_014816131.1	NCBI -GenBank
		Gria1-4α_Pca	GluA1-4α_Pca	XM_014812933.1
		Gria1-4β_Pca	GluA1-4β_Pca	XM_014815213.1
		Grik1-5β_Pca	GluK1-5β_Pca	XM_014824440.1

## Sheet: Proteins per class
		Protein Number
	Lophotrochozoans	AMPA	Kainate
	Adineta vaga	7	5
	Capitella teleta	4	1
	Crassostrea gigas	6	3
	Helobdella robusta	12	0
	Lingula anatina	4	2
	Lottia gigantea	5	2
	Octopus bimaculoides	2	3
		Protein Number
	Ecdysozoans	AMPA	Kainate
	Anoplophora glabripennis	1	8
	Apis melifera	1	5
	Mayetiola destructor	1	9
	Priapulus caudatus	2	2
	Rhodnius prolixus	1	4
	Stegodyphus mimosarum	1	7
	Strigamia maritima	3	5
	Zootermopsis nevadensis	0	4
