# Supplementary material for: Metazoan evolution of glutamate receptors reveals unreported phylogenetic groups and divergent lineage-specific events
Source: eLife. 2018 Nov 22;7:e35774. doi: 10.7554/eLife.35774 (PMC6307864; doi:10.7554/eLife.35774)
Supplement: Figure 4—source data 1. [file elife-35774-fig4-data1.xlsx]

## Sheet: Fig4_SD1
	Figure 4 – source data 1. qPCR values used in Figure 2a.
		Grie1					Grid1-2γ
	Whole body	0.179752	0.170841	0.305977		Whole body	0.0413867	0.0519024	0.058888
	nerve cord	15.1262	18.9413	19.117		nerve cord	3.63187	4.41676	4.0922
		Grie2					Grik1-5α
	Whole body	0.189376	0.26137	0.204285		Whole body	0.122564	0.168735	0.142312
	nerve cord	10.845	13.2298	11.3117		nerve cord	1.5261	1.74516	1.96384
		Grie3					Grik1-5βa
	Whole body	0.0363857	0.121728	0.0580293		Whole body	0.135706	0.132769	0.0932592
	nerve cord	2.69177	3.26004	3.50864		nerve cord	7.85626	9.74537	9.01171
		Grie4					Grik1-5βb
	Whole body	0.0599942	0.0681254	0.0559365		Whole body	0.152978	0.194949	0.172631
	nerve cord	10.8676	12.5296	14.3552		nerve cord	13.5108	6.09333	4.69952
		Grie5					Grif1
	Whole body	0.0248211	0.0229688	0.0186633		Whole body	0.0123437	0.0185654	0.0124478
	nerve cord	0.0136468	0.0132631	0.00390392		nerve cord	2.55471	2.8029	2.7255
		Grie6					Grif2
	Whole body	0.0801544	0.109036	0.0943101		Whole body	0.0464536	0.0710401	0.0429624
	nerve cord	0.28231	0.300109	0.284625		nerve cord	5.08653	6.12857	5.46934
		Grie7					Grin1
	Whole body	0.0399364	0.0617891	0.0396192		Whole body	0.0127018	0.0320956	0.0247285
	nerve cord	0.161346	0.155054	0.19974		nerve cord	9.28877	8.66936	12.1272
		Grie8					Grin2A-Dα
	Whole body	0.0835189	0.102459	0.0772759		Whole body	0.0320162	0.0218871	0.0394627
	nerve cord	0.14472	0.157432	0.180414		nerve cord	5.11935	5.72501	5.76281
		Gria1-4α					Grin2A-Dβ
	Whole body	0.321106	0.376068	0.284854		Whole body	0.0735131	0.0578439	0.0502731
	nerve cord	31.2892	35.9251	35.7906		nerve cord	1.11778	0.927666	0.622868
		Gria1-4β					Grin2A-Dγ
	Whole body	0.176161	0.182884	0.181329		Whole body	0.0202955	0.0266097	0.0310558
	nerve cord	17.4132	22.9721	23.5015		nerve cord	0.679496	0.621389	1.11399
		Grid1-2α					Grin2A-Dδ
	Whole body	0.100476	0.131841	0.143581		Whole body	0.0193238	0.00558347	0.00810364
	nerve cord	8.29781	11.7433	10.7915		nerve cord	0.704769	0.78578	0.791713
		Grid1-2β					GRIN3
	Whole body	0.121584	0.141602	0.131284		Whole body	0.0149336	0.0114506	0.0141271
	nerve cord	0.414426	0.412766	0.506098		nerve cord	0.27274	0.254215	0.371962
