# Supplementary material for: Metazoan evolution of glutamate receptors reveals unreported phylogenetic groups and divergent lineage-specific events
Source: eLife. 2018 Nov 22;7:e35774. doi: 10.7554/eLife.35774 (PMC6307864; doi:10.7554/eLife.35774)
Supplement: Figure 6—source data 1. [file elife-35774-fig6-data1.xlsx]

## Sheet: Legend
Figure 4 – source data 1. Conservation of protein domains in metabotropic glutamate receptors from unreported classes.
For each protein from unreported classes and groups the following information is provided: Protein length in amino acids as predicted from the genomic sequence; Position of the signal peptide cleavage site as predicted by SignalP4.1 with the default parameters or allowing for long signal peptides; length venus fly-trap domain (VFD), length of the cysteine-rich domain (CRD) and length of the seven…

## Sheet: Fig.6_SD1
	Figure 6 – source data 1. Conservation of protein domains in metabotropic glutamate receptors from unreported classes.
	Gene	Length (Aac)	SignalP-4.1 predictions		VFD domain*	CRD Domain#	TM1-TM7^
			Default Parameters	Long SP allowed
	mGluR1_Hsa	1194	24-25	24-25	478	99	154
	mGluR2_Hsa	872	18-19	18-19	452	100	154
	mGluR4_Hsa	912	32-33	32-33	474	98	154
	mGluRClassIValpha_Bbe	917	NO	NO	468	108	154
	mGluRClassIValpha_Bla	923	18-19	18-19	479	103	154
	mGluRClassIVbeta_Bbe	1159	22-23	22-23	487	99	154
	mGluRClassIVbeta_Bla	1150	24-25	24-25	476	99	154
	mGluRClassIValpha_Sko	854	NO	NO	447	102	154
	mGluRClassIVbeta_Sko	851	NO	NO	480	100	154
	mGluRClassIV_Spu	759	NO	NO	342	101	154
	mGluRclassIV_Dme	1472	NO	200-201	816	102	154
	mGluRClassIValpha_Sma	825	NO	NO	364	100	154
	mGluRClassIValpha_Ame	1041	17-18	17-18	539	102	154
	mGluRClassIVbeta_Sma	949	26-	26-	475	105	154
	mGluRClassIVbeta_Ame	459	NO	NO	37	106	154
	mGluRClassIV_Lgi	858	NO	NO	453	97	154
	mGluRClassIV_Cte	878	23-24	23-24	474	106	154
	mGluRI-II-III-IValpha_Nve	797	NO	NO	423	107	154
	mGluRI-II-III-IVbeta_Nve	870	23-24	23-24	477	99	154
	mGluRI-II-III-IVgamma_Nve	921	NO	NO	506	108	153
	mGluRI-II-III-IVdelta_Nve	801	NO	NO	410	95	154
	mGluRI-II-III-Ivalpha_Adi	576	NO	NO	250	18	154
	mGluRI-II-III-Ivbeta_Adi	592	NO	NO	250	18	154
	mGluRI-II-III-IVgamma_Adi	751	NO	NO	385	93	159
	mGluRI-II-III-IVdelta_Adi	752	NO	NO	369	95	154
	mGluRI-II-III-IVepsilon_Adi	855	NO	NO	441	108	154
	mGluRI-II-III-IValpha_Hma	820	NO	NO	435	85	154
	mGluRI-II-III-IVbeta_Hma	820	NO	NO	435	98	154
	mGluRI-II-III-IVgamma_Hma	833	16-17	16-17	444	107	154
	mGluRI-II-III-IVdelta_Hma	727	NO	NO	356	89	153
	mGluRI-II-III-IVepsilon_Hma	919	NO	85-86	497	117	158
	mGluRI-II-III-IValpha_Ofa	907	NO	42-43	489	93	154
	mGluRI-II-III-IVbeta_Ofa	901	21-22	21-22	449	109	154
	mGluRI-II-III-IVgamma_Ofa	1143	18-19	18-19	435	95	156
	mGluRI-II-III-IValpha_Epa	886	NO	NO	423	109	154
	mGluRI-II-III-IVbeta_Epa	1076	20-21	20-21	436	93	154
	mGluRI-II-III-IValpha_Spi	916	NO	38-39	497	93	154
	mGluRI-II-III-IVbeta_Spi	887	25-26	25-26	450	109	156
	mGluRI-II-III-IVgamma_Spi	900	26-27	26-27	450	109	153
	mGluRI-II-III-IVdelta_Spi	1143	21-22	21-22	439	96	156
	mGluRI-II-III-IValpha_Tad	874	26-27	26-27	476	100	154
	mGluRI-II-III-IVbeta_Tad	807	NO	NO	444	100	153
	mGluRI-II-III-IV_Sco	458	NO	NO	55	87	154
	mGluRI-II-III-IValpha_Oca	916	20-21	23-24	469	105	154
	mGluRI-II-III-IVbeta_Oca	446	NO	NO	49	112	154
	mGluRI-II-III-IValpha_Sci	930	NO	40-41	492	104	154
	mGluRI-II-III-IVbeta_Sci	976	NO	NO	491	129	153
	mGluRI-II-III-IVgamma_Sci	992	23-24	23-24	482	109	154
	mGluRI-II-III-IValpha_Lco	895	31-32	31-32	485	98	154
	mGluRI-II-III-IVbeta_Lco	926	20-21	20-21	466	107	154
	mGluRI-II-III-IValpha_Cli	648	NO	NO	242	88	153
	mGluRI-II-III-IVbeta_Cli	836	19-20	19-20	462	108	141
	mGluRI-II-III-IVgamma_Cli	1058	NO	31-32	502	125	154
	mGluRI-II-III-IValpha_Aqu	903	23-24	23-24	454	100	153
	mGluRI-II-III-IVbeta_Aqu	906	20-21	20-21	474	122	154
	mGluRI-II-III-IVgamma_Aqu	890	22-23	22-23	477	122	154
	mGluRI-II-III-IVdelta_Aqu	907	19-20	19-20	468	122	154
	mGluRI-II-III-IVepsilon_Aqu	859	22-23	22-23	471	107	133
	mGluRI-II-III-IVzeta_Aqu	1010	18-19	18-19	470	87	192
	mGluRI-II-III-IVeta_Aqu	976	NO	56-57	517	115	154
	mGluRI-II-III-IV_Cnu	946	27-28	27-28	476	119	153
	mGluRalpha_Nve	1022	NO	NO	600	123	159
	mGluRbeta_Nve	881	20-21	20-21	452	102	159
	mGluRgamma_Nve	855	24-25	24-25	445	106	159
	mGluRdelta_Nve	849	21-22	21-22	440	104	159
	mGluRepsilon_Nve	847	24-25	24-25	455	103	159
	mGluRzeta_Nve	804	NO	NO	424	106	159
	mGluReta_Nve	791	NO	NO	406	109	160
	mGluRtheta_Nve	805	NO	NO	427	102	159
	mGluRalpha_Adi	572	30-31	30-31	134	101	159
	mGluRbeta_Adi	1111	NO	NO	572	103	158
	mGluRalpha_Hma	834	NO	NO	419	100	154
	mGluRbeta_Hma	612	NO	NO	197	100	154
	mGluRgamma_Hma	521	NO	NO	103	103	154
	mGluRdelta_Hma	746	NO	NO	325	100	154
	mGluRepsilon_Hma	699	NO	NO	176	93	151
	mGluRzeta_Hma	852	25-26	25-26	443	104	156
	mGluRalpha_Ofa	887	19-20	19-20	456	109	159
	mGluRbeta_Ofa	885	26-27	26-27	462	104	165
	mGluRgamma_Ofa	1253	32-33	32-33	804	101	159
	mGluRalpha_Epa	868	NO	21-22	455	108	159
	mGluRbeta_Epa	956	NO	72-73	505	102	159
	mGluRgamma_Epa	997	22-23	22-23	450	102	159
	mGluRdelta_Epa	997	22-23	22-23	446	102	159
	mGluRepsilon_Epa	1023	25-26	25-26	454	102	159
	mGluRalpha_Spi	866	26-27	26-27	437	104	159
	mGluRbeta_Spi	867	23-24	22-23	438	104	159
	mGluRgamma_Spi	875	19-20	19-20	446	104	159
	mGluRdelta_Spi	896	24-25	24-25	462	108	159
	mGluRepsilon_Spi	914	32-33	32-33	464	102	159
	mGluRalpha_Tad	806	NO	NO	364	109	154
	mGluRbeta_Tad	875	NO	NO	462	113	142
	mGluRgamma_Tad	775	NO	NO	386	113	155
	mGluRdelta_Tad	882	NO	27-28	477	103	154
	mGluRepsilon_Tad	764	NO	NO	379	112	154
	mGluRzeta_Tad	824	NO	27-28	456	110	154
	mGluReta_Tad	842	NO	NO	400	109	154
	mGluRtheta_Tad	813	30-31	30-31	467	31	153
	mGluRiota_Tad	866	NO	35-36	483	113	125
	mGluR_Sco	1165	22-23	22-23	498	145	160
	mGluRalpha_Sci	1096	NO	65-66	533	137	164
	mGluRbeta_Sci	1061	NO	56-57	552	135	156
	mGluRgamma_Sci	1044	24-25	24-25	485	139	154
	mGluRdelta_Sci	1018	24-25	24-25	480	138	148
	mGluRepsilon_Sci	1274	NO	56-57	529	112	170
	mGluRzeta_Sci	1153	NO	59-60	593	125	152
	mGluReta_Sci	1091	28-29	28-29	589	117	173
	mGluRtheta_Sci	1079	16-17	16-17	550	121	155
	mGluRiota_Sci	972	NO	42-43	560	117	155
	mGluRalpha_Lco	1056	27-28	27-28	505	122	158
	mGluRbeta_Lco	1062	NO	54-55	528	126	168
	mGluRgamma_Lco	992	24-25	22-23	498	143	155
	mGluRdelta_Lco	1043	22-23	22-23	477	137	186
	mGluRepsilon_Lco	1216	48-49	48-49	511	121	153
	mGluRzeta_Lco	1111	28-29	32-33	567	124	157
	mGluReta_Lco	1170	NO	47-48	559	117	160
	mGluRtheta_Lco	1046	27-28	27-28	559	135	151
	mGluRiota_Lco	1024	NO	48-49	610	105	153
	mGluRalpha_Mle	857	17-18	17-18	441	99	156
	mGluRbeta_Mle	863	16-17	16-17	439	100	155
	mGluRgamma_Mle	851	20-21	20-21	434	99	152
	mGluRdelta_Mle	1176	20-21	20-21	443	98	158
	mGluRepsilon_Mle	871	19-20	19-20	412	99	154
	mGluRzeta_Mle	710	19-20	19-20	287	76	153
	mGluReta_Mle	993	NO	NO	427	84	155
	mGluRalpha_Pba	816	17-18	17-18	451	85	154
	mGluRbeta_Pba	493	NO	NO	11	17	159
	mGluRgamma_Pba	831	NO	NO	405	98	158
	*VFD; Venus flytrap domain (Ligand binding domain)
	#CRF; Cystein rich domain
	^TM; Transmembrane domain
