# Supplementary material for: Metazoan evolution of glutamate receptors reveals unreported phylogenetic groups and divergent lineage-specific events
Source: eLife. 2018 Nov 22;7:e35774. doi: 10.7554/eLife.35774 (PMC6307864; doi:10.7554/eLife.35774)
Supplement: Figure 6—source data 2. [file elife-35774-fig6-data2.xlsx]

## Sheet: Legend
Figure 6 – source data 2. Reference table of species and proteins used in the phylogenetic analysis of mGluRs.
Sheet#1: Species used in the phylogenetic analysis of mGluR receptors. A three-letter code used in gene and protein names and a common name for each species is also provided.
Sheet#2: Gene and protein names of all molecules used in the phylogenetic analysis of mGluRs. A gene identifier and the database where the gene was identified are also provided.
Sheet#3: Summary table with the number of proteins found in each class per species.

## Sheet: Species
					Phylum	Species	Species Three Letter Code	Common Group Name
		Metazoans	Bilaterals	Deuterostomes	Chordata - Vertebrata
						Danio rerio	Dre	Bony fish
						Gallus gallus	Gga	Bird
						Homo sapiens	Hsa	Primate
						Mus musculus	Mmu	Rodent
						Xenopus tropicalis	Xtr	Frog
					Chordata
						Branchiostoma belcheri	Bbe	Lancelet
						Branchiostoma lanceolatum	Bla	Lancelet
					Hemichordata
						Saccoglossus kowalevskii	Sko	Hemiochordate
					Echinodermata
						Strongylocentrotus purpuratus	Spu	Sea urchin
				Protosotomes	Ecdysozoa
						Apis mellifera	Ame	Bee
						Centruroides sculpturatus	Csc	Scorpion
						Cryptotermes secundus	Cse	Termite
						Drosophila melanogaster	Dme	Fly
						Parasteatoda tepidariorum	Pte	Spider
						Priapulus caudatus	Pca	Priapulid
						Strigamia maritima	Sma	Centipede
					Lophotrochozoa
						Capitella teleta	Cte	Segmented worm
						Lottia gigantea	Lgi	Gastropod
					Cnidaria
						Acropora digitifera	Adi	Stony coral
						Exaiptasia pallida	Epa	Sea anemome
						Hydra magnipapillata	Hma	Hydrozoan
						Nematostella vectensis	Nve	Sea anemome
						Orbicella faveolata	Ofa	Stony coral
						Stylophora pistillata	Spi	Stony coral
					Placozoa
						Trichoplax adhaerens	Tad	Placozoan
					Porifera
						Cliona spp.	Cli	Sponge
						Oscarella carmela	Oca	Sponge
						Sycon coactum	Sco	Calcareous sponge
						Sycon cilliatum	Sci	Calcareous sponge
						Leucosolenia complicata	Lco	Calcareous sponge
						Amphimedon queenslandica	Aqu	Sponge
						Chondrilla nucula	Cnu	Sponge
					Ctenophora
						Mnemiopsis leidyi	Mle	Ctenophore
						Pleurobrachia bachei	Pba	Ctenophore

## Sheet: Protein IDs
	Species	Gene Name		Reference	Database
	Homo sapiens	GRM1_Hsa	mGluR1_Hsa	ENSG00000152822	Ensembl
		GRM2_Hsa	mGluR2_Hsa	ENSG00000164082
		GRM3_Hsa	mGluR3_Hsa	ENSG00000198822
		GRM4_Hsa	mGluR4_Hsa	ENSG00000124493
		GRM5_Hsa	mGluR5_Hsa	ENSG00000168959
		GRM6_Hsa	mGluR6_Hsa	ENSG00000113262
		GRM7_Hsa	mGluR7_Hsa	ENSG00000196277
		GRM8_Hsa	mGluR8_Hsa	ENSG00000179603
		GABBR1_Hsa (OUTGROUP)	GABABR1_Hsa (OUTGROUP)	ENSG00000204681
		GABBR2_Hsa (OUTGROUP)	GABABR2_Hsa (OUTGROUP)	ENSG00000136928
	Mus musculus	Grm1_Mmu	mGluR1_Mmu	ENSMUSG00000019828	Ensembl
		Grm2_Mmu	mGluR2_Mmu	ENSMUSG00000023192
		Grm3_Mmu	mGluR3_Mmu	ENSMUSG00000003974
		Grm4_Mmu	mGluR4_Mmu	ENSMUSG00000063239
		Grm5_Mmu	mGluR5_Mmu	ENSMUSG00000049583
		Grm6_Mmu	mGluR6_Mmu	ENSMUSG00000000617
		Grm7_Mmu	mGluR7_Mmu	ENSMUSG00000056755
		Grm8_Mmu	mGluR8_Mmu	ENSMUSG00000024211
		Gabbr1_Mmu (OUTGROUP)	GABABR1_Mmu (OUTGROUP)	ENSMUSG00000024462
		Gabbr2_Mmu (OUTGROUP)	GABABR2_Mmu (OUTGROUP)	ENSMUSG00000039809
	Gallus gallus	Grm1_Gga	mGluR1_Gga	ENSGALG00000012297	Ensembl
		Grm2_Gga	mGluR2_Gga	ENSGALG00000003839
		Grm3_Gga	mGluR3_Gga	ENSGALG00000006576
		Grm4_Gga	mGluR4_Gga	ENSGALG00000002840
		Grm5_Gga	mGluR5_Gga	ENSGALG00000017238
		Grm7_Gga	mGluR7_Gga	ENSGALG00000008339
		Grm8_Gga	mGluR8_Gga	ENSGALG00000019382
		Gabbr2_Gga (OUTGROUP)	GABABR2_Gga (OUTGROUP)	ENSGALG00000013200
	Xenopus tropicalis	GRM1_Xtr	mGluR1_Xtr	ENSXETG00000007892	Ensembl
		GRM2_Xtr	mGluR2_Xtr	ENSXETG00000032539
		GRM5_Xtr	mGluR5_Xtr	ENSXETG00000011740
		Gabbr1_Xtr (OUTGROUP)	GABABR1_Xtr (OUTGROUP)	ENSXETG00000020346
		Gabbr2_Xtr (OUTGROUP)	GABABR2_Xtr (OUTGROUP)	ENSXETG00000018917
	Danio rerio	Grm1a_Dre	mGluR1a_Dre	ENSDARG00000026796	Ensembl
		Grm1-2of2_Dre	mGluR1-2of2_Dre	ENSDARG00000041162
		Grm2a_Dre	mGluR2a_Dre	ENSDARG00000004150
		Grm2-2of2_Dre	mGluR2-2of2_Dre	ENSDARG00000007195
		Grm3_Dre	mGluR3_Dre	ENSDARG00000031712
		Grm4_Dre	mGluR4_Dre	ENSDARG00000040156
		Grm5-1of2_Dre	mGluR5-1of2_Dre	ENSDARG00000004445
		Grm5-2of2_Dre	mGluR5-2of2_Dre	ENSDARG00000075227
		Grm6a_Dre	mGluR6a_Dre	ENSDARG00000017742
		Grm6b_Dre	mGluR6b_Dre	ENSDARG00000025671
		Grm8a_Dre	mGluR8a_Dre	ENSDARG00000077654
		Grm8-1of2_Dre	mGluR8-1of2_Dre	ENSDARG00000076508
		Gabbr1a_Dre (OUTGROUP)	GABABR1a_Dre (OUTGROUP)	ENSDARG00000018967
		Gabbr1b_Dre (OUTGROUP)	GABABR1b_Dre (OUTGROUP)	ENSDARG00000016667
		Gabbr2_Dre (OUTGROUP)	GABABR2_Dre (OUTGROUP)	ENSDARG00000061042
	Branchiostoma Belcheri	Grm1-5_Bbe	mGluR1-5_Bbe	056380R.t1	LanceletDb
		Grm4-8_Bbe	mGluR4-8_Bbe	183640F.t1
		GrmClassIVα_Bbe	mGluRClassIVα_Bbe	289220F.t1
		Grm2-3_Bbe	mGluR2-3_Bbe	183730R.t1
		GrmClassIVβ_Bbe	mGluRClassIVβ_Bbe	211850F.t1
	Branchiostoma lanceolatum	GrmClassIVα_Bla	mGluRClassIVα_Bla	MGR3_Bla_XLOC_052468	Mediterranean Amphioxus Genome Consortium
		GRMClassIVβ_Bla	mGluRClassIVβ_Bla	MGR5_Bla_reconstructed_XLOC_034792_034793
	Saccoglossus kowalevskii	Grm1-5_Sko	mGluR1-5_Sko	Sakowv30010168m.g	Metazome
		Grm2-3_Sko	mGluR2-3_Sko	Sakowv30000206m.g
		Grm4-8_Sko	mGluR4-8_Sko	Sakowv30000203m.g
		GrmClassIVα_Sko	mGluRClassIVα_Sko	Sakowv30032815m.g
		GrmClassIVβ_Sko	mGluRClassIVβ_Sko	Sakowv30011419m.g
	Strongylocentrotus purpuratus	Grm1-5_Spu	mGluR1-5_Spu	SPU_020213	Ensembl Metazoa
		Grm2-3_Spu	mGluR2-3_Spu	SPU_025315
		Grm4-8_Spu	mGluR4-8_Spu	SPU_026627
		GrmClassIV_Spu	mGluRClassIV_Spu	SPU_017426
	Lottia gigantea	Grm1-5_Lgi	mGluR1-5_Lgi	LotgiG121187	Ensembl Metazoa
		Grm2-3_Lgi	mGluR2-3_Lgi	LotgiG130830
		Grm4-8_Lgi	mGluR4-8_Lgi	LotgiG130755
		GrmClassIV_Lgi	mGluRClassIV_Lgi	LotgiG133010
	Capitella teleta	Grm1-5_Cte	mGluR1-5_Cte	CapteG89748	Ensembl Metazoa
		Grm2-3_Cte	mGluR2-3_Cte	CapteG211789
		Grm4-8_Cte	mGluR4-8_Cte	CapteG198326
		GrmClassIV_Cte	mGluRClassIV_Cte	CapteG168165
	Drosophila melanogaster	mangetout	mGluRclassIV_Dme	FBgn0050361	FlyBase
	Strigamia maritima	Grm4-8_Sma	mGluR4-8_Sma	SMAR008465	Ensembl Metazoa
		Grm2-3_Sma	mGluR2-3_Sma	SMAR004276
		GrmClassIVα_Sma	mGluRClassIVα_Sma	SMAR000087
		GrmClassIVβ_Sma	mGluRClassIVβ_Sma	SMAR000998
	Apis melifera	Grm4-8_Ame	mGluR4-8_Ame	GB44216	Ensembl Metazoa
		Grm2-3_Ame	mGluR2-3_Ame	GB44968
		GrmClassIVα_Ame	mGluRClassIVα_Ame	GB53857
		GrmClassIVβ_Ame	mGluRClassIVβ_Ame	GB54361
	Parasteatoda tepidariorum	Grm1-5_Pte	mGluR1-5_Pte	XM_016053099	NCBI - GenBank
	Centruroides sculpturatus	Grm1-5_Csc	mGluR1-5_Csc	XM_023382259	NCBI - GenBank
	Cryptotermes secundus	Grm1-5_Cse	mGluR1-5_Cse	XM_023852521	NCBI - GenBank
	Priapulus caudatus	Grm1-5_Pca	mGluR1-5_Pca	XM_014815138	NCBI - GenBank
	Nematostella vectensis	GrmI-II-III-IVα_Nve	mGluRI-II-III-IVα_Nve	NEMVEDRAFT_v1g40374	Ensembl Metazoa
		GrmI-II-III-IVβ_Nve	mGluRI-II-III-IVβ_Nve	NEMVEDRAFT_v1g218792
		GrmI-II-III-IVγ_Nve	mGluRI-II-III-IVγ_Nve	NEMVEDRAFT_v1g197524
		GrmI-II-III-IVδ_Nve	mGluRI-II-III-IVδ_Nve	NEMVEDRAFT_v1g229374
		Grmα_Nve	mGluRα_Nve	NEMVEDRAFT_v1g244506
		Grmβ_Nve	mGluRβ_Nve	NEMVEDRAFT_v1g200922
		Grmγ_Nve	mGluRγ_Nve	NEMVEDRAFT_v1g201378
		Grmδ_Nve	mGluRδ_Nve	NEMVEDRAFT_v1g204939
		Grmε_Nve	mGluRε_Nve	NEMVEDRAFT_v1g204466
		Grmζ_Nve	mGluRζ_Nve	NEMVEDRAFT_v1g30901
		Grmη_Nve	mGluRη_Nve	NEMVEDRAFT_v1g31331
		Grmθ_Nve	mGluRθ_Nve	NEMVEDRAFT_v1g114044
	Acropora digitifera	GrmI-II-III-IVα_Adi	mGluRI-II-II-IVα_Adi	aug_v2a.20354	Marine Genomics Unit
		GrmI-II-III-IVβ_Adi	mGluRI-II-II-IVβ_Adi	aug_v2a.05692
		GrmI-II-III-IVγ_Adi	mGluRI-II-II-IVγ_Adi	aug_v2a.05693
		GrmI-II-III-IVδ_Adi	mGluRI-II-III-IVδ_Adi	aug_v2a.13513
		GrmI-II-III-IVε_Adi	mGluRI-II-III-IVε_Adi	aug_v2a.06745
		Grmα_Adi	mGluRα_Adi	aug_v2a.22794
		Grmβ_Adi	mGluRβ_Adi	aug_v2a.22795
	Hydra magnipapillata	GrmI-II-III-IVα_Hma	mGluRI-II-III-IVα_Hma	Hma2.229142	Metazome
		GrmI-II-III-IVβ_Hma	mGluRI-II-III-IVβ_Hma	Hma2.222646
		GrmI-II-III-IVγ_Hma	mGluRI-II-III-IVγ_Hma	Hma2.231921
		GrmI-II-III-IVδ_Hma	mGluRI-II-III-IVδ_Hma	Hma2.224263
		GrmI-II-III-IVε_Hma	mGluRi-II-III-IVε_Hma	Hma2.225225
		Grmα_Hma	mGluRα_Hma	Hma2.207663
		Grmβ_Hma	mGluRβ_Hma	Hma2.213477
		Grmγ_Hma	mGluRγ_Hma	Hma2.200306
		Grmδ_Hma	mGluRδ_Hma	Hma2.228124
		Grmε_Hma	mGluRε_Hma	Hma2.222822
		Grmζ_Hma	mGluRζ_Hma	Hma2.231730
	Orbicella faveolata	GrmI-II-III-IVα_Ofa	mGluRI-II-III-IVα_Ofa	XM_020758403	NCBI - GenBank
		GrmI-II-III-IVβ_Ofa	mGluRI-II-III-IVβ_Ofa	XM_020771499
		GrmI-II-III-IVγ_Ofa	mGluRI-II-III-IVγ_Ofa	XM_020754268
		Grmα_Ofa	mGluRα_Ofa	XM_020766016
		Grmβ_Ofa	mGluRβ_Ofa	XM_020771309
		Grmγ_Ofa	mGluRγ_Ofa	XM_020767145
	Exaiptasia pallida	GrmI-II-III-IVβ_Epa	mGluRI-II-III-IVβ_Epa	XM_021053954	NCBI - GenBank
		GrmI-II-III-IVα_Epa	mGluRI-II-III-IVα_Epa	XM_021041385
		Grmα_Epa	mGluRα_Epa	XM_021038412
		Grmβ_Epa	mGluRβ_Epa	XM_021055114
		Grmγ_Epa	mGluRγ_Epa	XM_021055101
		Grmδ_Epa	mGluRδ_Epa	XM_021055148
		Grmε_Epa	mGluRε_Epa	XM_021054975
	Stylophora pistillata	GrmI-II-III-IVα_Spi	mGluRI-II-III-IVα_Spi	XM_022945693	NCBI - GenBank
		GrmI-II-III-IVβ_Spi	mGluRI-II-III-IVβ_Spi	XM_022942021
		GrmI-II-III-IVγ_Spi	mGluRI-II-III-IVγ_Spi	XM_022928941
		GrmI-II-III-IVδ_Spi	mGluRI-II-III-IVδ_Spi	XM_022934975
		Grmα_Spi	mGluRα_Spi	XM_022934659
		Grmβ_Spi	mGluRβ_Spi	XM_022934623
		Grmγ_Spi	mGluRγ_Spi	XM_022934622
		Grmδ_Spi	mGluRδ_Spi	XM_022941556
		Grmε_Spi	mGluRε_Spi	XM_022934463
	Trichoplax adhaerens	GrmI-II-III-IVα_Tad	mGluRI-II-III-IVα_Tad	TriadT25549	Ensemble metazoa
		GrmI-II-III-IVβ_Tad	mGluRI-II-III-IVβ_Tad	TriadT11098
		Grmα_Tad	mGluRα_Tad	TriadT29604
		Grmβ_Tad	mGluRβ_Tad	TriadT59566
		Grmγ_Tad	mGluRγ_Tad	TriadT11427
		Grmδ_Tad	mGluRδ_Tad	TriadT55249
		Grmε_Tad	mGluRε_Tad	TriadT11614
		Grmζ_Tad	mGluRζ_Tad	TriadT54290
		Grmη_Tad	mGluRη_Tad	TriadT29561
		Grmθ_Tad	mGluRθ_Tad	TriadT59554
		Grmι_Tad	mGluRι_Tad	TriadT59558
	Mnemiopsis leidyi	Grmα_Mle	mGluRα_Mle	ML30555a	Ensembl Metazoa
		Grmβ_Mle	mGluRβ_Mle	ML071311a
		Grmγ_Mle	mGluRγ_Mle	ML13911a
		Grmδ_Mle	mGluRδ_Mle	ML17744a
		Grmε_Mle	mGluRε_Mle	ML04045a
		Grmζ_Mle	mGluRζ_Mle	ML19132a
		Grmη_Mle	mGluRη_Mle	ML019237a
	Pleurobrachi bachei	Grmα_Pba	mGluRα_Pba	11603162	NeurBase
		Grmβ_Pba	mGluRβ_Pba	11596832
		Grmγ_Pba	mGluRγ_Pba	11598349
	Sycon coactum	GrmI-II-III-IV_Sco	mGluRI-II-III-IV_Sco	comp118960_c1_seq2	Riesgo et al. Mol Biol Evol. 2014 May;31(5):1102-20.
		Grm_Sco	mGluR_Sco	comp117609_c0_seq1
	Cliona spp.	Grmγ_Cli	mGluRI-II-III-IVγ_Cli	comp212782_c0_seq1
		Grmα_Cli	mGluRI-II-III-IVα_Cli	comp188757_c0_seq1
		Grmβ_Cli	mGluRI-II-III-IVβ_Cli	comp212792_c0_seq4
	Sycon ciliatum	GrmI-II-III-IVα_Sci	mGluRI-II-III-IVα_Sci	sctid27874_scgid5069	Compagen
		GrmI-II-III-IVβ_Sci	mGluRI-II-III-IVβ_Sci	sctid20429_scgid13146
		GrmI-II-III-IVγ_Sci	mGluRI-II-III-IVγ_Sci	sctid36129_scgid2061
		Grmα_Sci	mGluRα_Sci	sctid14973_scgid13401
		Grmβ_Sci	mGluRβ_Sci	sctid26801_scgid23170
		Grmγ_Sci	mGluRγ_Sci	sctid67261_scgid33444
		Grmδ_Sci	mGluRδ_Sci	sctid25605_scgid8435
		Grmε_Sci	mGluRε_Sci	sctid7915_scgid34199
		Grmζ_Sci	mGluRζ_Sci	sctid20060_scgid6277
		Grmη_Sci	mGluRη_Sci	sctid23214_scgid22596
		Grmθ_Sci	mGluRθ_Sci	sctid20048_scgid19352
		Grmι_Sci	mGluRι_Sci	sctid26122_scgid13487
		Grmκ_Sci	mGluRκ_Sci	sctid13245_scgid23650
	Leucosolenia complicata	GrmI-II-III-IVα_Lco	mGluRI-II-III-IVα_Lco	lctid24898_lcgid48712	Compagen
		GrmI-II-III-IVβ_Lco	mGluRI-II-III-IVβ_Lco	lctid42751_lcgid39804
		Grmα_Lco	mGluRα_Lco	lctid19631_lcgid7652
		Grmβ_Lco	mGluRβ_Lco	lctid17894_lcgid74296
		Grmγ_Lco	mGluRγ_Lco	lctid37816_lcgid56897
		Grmδ_Lco	mGluRδ_Lco	lctid29440_lcgid78389
		Grmε_Lco	mGluRε_Lco	lctid26844_lcgid2023
		Grmζ_Lco	mGluRζ_Lco	lctid26169_lcgid55741
		Grmη_Lco	mGluRη_Lco	lctid23355_lcgid16584
		Grmθ_Lco	mGluRθ_Lco	lctid27490_lcgid71122
		Grmι_Lco	mGluRι_Lco	lctid28187_lcgid49831
	Oscarella carmela	GrmI-II-III-IVα_Oca	mGluRI-II-III-IVα_Oca	comp47122_c0_seq1	Compagen
		GrmI-II-III-IVβ_Oca	mGluRI-II-III-IVβ_Oca	comp33996_c0_seq1
	Amphimedon queenslandica	GrmI-II-III-IVα_Aqu	mGluRI-II-III-IVα_Aqu	Aqu2.1.26816_001	Ensembl Metazoa
		GrmI-II-III-IVβ_Aqu	mGluRI-II-III-IVβ_Aqu	Aqu2.1.29334
		GrmI-II-III-IVγ_Aqu	mGluRI-II-III-IVγ_Aqu	Aqu2.1.31425
		GrmI-II-III-IVδ_Aqu	mGluRI-II-III-IVδ_Aqu	Aqu2.1.34300
		GrmI-II-III-IVε_Aqu	mGluRI-II-III-IVε_Aqu	Aqu2.1.34307
		GrmI-II-III-IVζ_Aqu	mGluRI-II-III-IVζ_Aqu	Aqu2.1.34303
		GrmI-II-III-IVη_Aqu	mGluRI-II-III-IVη_Aqu	Aqu2.1.34308_001
	Chondrilla nucula	GrmI-II-III-IV_Cnu	mGluRI-II-III-IV_Cnu	Cnu_Contig_6754_mGluR_aa	Riesgo et al. Mol Biol Evol. 2014 May;31(5):1102-20.

## Sheet: Proteins per class
	Number of Proteins identified per each class
			Class (or Phylum-specific Group)
	Phylum	Species	Class I	Class II	Class III	Class IV	mGluR I-II-III-IV	No Class or Group	Total Number of Proteins
	Chordata-Vertebrata	Homo sapiens	2	2	4	0	0	0	8
		Mus musculus	2	2	4	0	0	0	8
		Gallus gallus	2	2	3	0	0	0	7
		Xenopus tropicalis	2	1	0	0	0	0	3
		Danio rerio	4	3	5	0	0	0	12
	Chordata	Branchiostoma Belcheri	1	1	1	2	0	0	5
		Branchiostoma lanceolatum	Unknown	Unknown	Unknown	2	0	0	2
	Hemichordata	Saccoglossus kowalevskii	1	1	1	2	0	0	5
	Echinodermata	Strongylocentrotus purpuratus	1	1	1	1	0	0	4
	Ecdysozoa	Apis melifera	0	1	1	2	0	0	4
		Centruroides sculpturatus	1	Unknown	Unknown	Unknown	0	0	1
		Cryptotermes secundus	1	Unknown	Unknown	Unknown	0	0	1
		Drosophila melanogaster	Unknown	Unknown	Unknown	1	0	0	1
		Parasteatoda tepidariorum	1	Unknown	Unknown	Unknown	0	0	1
		Priapulus caudatus	1	Unknown	Unknown	Unknown	0	0	1
		Strigamia maritima	0	1	1	2	0	0	4
	Lophotrochozoa	Capitella teleta	1	1	1	1	0	0	4
		Lottia gigantea	1	1	1	1	0	0	4
	Cnidaria	Acropora digitifera	0	0	0	0	5	2	7
		Exaiptasia pallida	0	0	0	0	2	5	7
		Hydra magnipapillata	0	0	0	0	5	6	11
		Nematostella vectensis	0	0	0	0	4	8	12
		Orbicella faveolata	0	0	0	0	3	3	6
		Stylophora pistillata	0	0	0	0	4	5	9
	Placozoa	Trichoplax adhaerens	0	0	0	0	2	9	11
	Ctenophora	Mnemiopsis leidyi	0	0	0	0	0	7	7
		Pleurobrachi bachei	0	0	0	0	0	3	3
	Porifera	Cliona spp.	0	0	0	0	3	0	3
		Sycon coactum	0	0	0	0	1	1	2
		Oscarella carmela	0	0	0	0	2	0	2
		Sycon cilliatum	0	0	0	0	3	10	13
		Leucosolenia complicata	0	0	0	0	2	9	11
		Amphimedon queenslandica	0	0	0	0	7	0	7
		Chondrilla nucula	0	0	0	0	1	0	1
