# Supplementary material for: Metazoan evolution of glutamate receptors reveals unreported phylogenetic groups and divergent lineage-specific events
Source: eLife. 2018 Nov 22;7:e35774. doi: 10.7554/eLife.35774 (PMC6307864; doi:10.7554/eLife.35774)
Supplement: Figure 6—source data 4. [file elife-35774-fig6-data4.xlsx]

## Sheet: Fig.6_SD4
	Figure 6 – source data 4. qPCR values used in Figure 4 – figure supplement 3b.
		mGluR_1/5
	Whole body	0.256941	0.247033	0.264809
	nerve cord	1.6979	2.14567	2.00714
		mGluR_4/6/7/8
	Whole body	0.00622631	0.00336691	0.0028058
	nerve cord	0.0512381	0.0911496	0.0665385
		mGluR_2/3
	Whole body	0.0726071	0.110781	0.0976601
	nerve cord	2.82941	4.02179	3.6421
		mGluR-ClassIVa
	Whole body	0.0855937	0.0797831	0.0989986
	nerve cord	0.995255	0.895841	2.47488
		mGluR-ClassIVb
	Whole body	0.057069	0.0623459	0.0757253
	nerve cord	3.48385	4.58159	4.3951
